# Supplementary material for: DFT and ONIOM Simulation of 1,3-Butadiene Polymerization Catalyzed by Neodymium-Based Ziegler–Natta System
Source: Polymers (Basel). 2023 Feb 25;15(5):1166. doi: 10.3390/polym15051166 (PMC10007399; doi:10.3390/polym15051166)
Supplement: Supplementary file 1 [file polymers-15-01166-s001.zip]

Archive with 1 entries (1 files):
- polymers-2209593-supplementary.pdf
